# Supplementary material for: Sequential Ni-Pt Decoration on Co(OH)2 via Microwave Reduction for Highly Efficient Alkaline Hydrogen Evolution
Source: Nanomaterials (Basel). 2025 Dec 14;15(24):1876. doi: 10.3390/nano15241876 (PMC12736261; doi:10.3390/nano15241876)
Supplement: Supplementary file 1 [file nanomaterials-15-01876-s001.zip]

Archive with 1 entries (1 files):
- nanomaterials-3970334-supplementary.pdf
